# Supplementary material for: Fungal-Bacterial Interactions in the Human Gut of Healthy Individuals
Source: J Fungi (Basel). 2023 Jan 19;9(2):139. doi: 10.3390/jof9020139 (PMC9965947; doi:10.3390/jof9020139)
Supplement: Supplementary file 1 [file jof-09-00139-s001.zip]

Archive with 1 entries (1 files):
- jof-2109184-supplementary.pdf
